# Supplementary material for: Validation of multiple equations for estimating low-density lipoprotein cholesterol levels in Korean adults
Source: Lipids Health Dis. 2021 Sep 20;20:111. doi: 10.1186/s12944-021-01525-6 (PMC8453999; doi:10.1186/s12944-021-01525-6)
Supplement: Supplementary file 1 — Additional file 1: Supplementary Material S1. LDL calculators for the 12 equations. [file 12944_2021_1525_MOESM1_ESM.xlsx]

## Sheet: Sheet1
Supplementary Material S1. LDL calculators for the 12 equations
Yellow: Enter data
Grey: Information used for Martin equation, automated (Do not directly enter data)
Blue: Calculated value, automated (Do not directly enter data)
Enter Total cholesterol (TC), Triglyceride (TG), and HDL-cholesterol (HDL): mg/dL			Non-HDL cholesterol (TC – HDL, mg/dL)	Information used for Martin equation				Calculated LDL (mg/dL) - 12 equations												Enter Directly measured LDL (if you want to compare, mg/dL)	NCEP ATP III criteria for calculated LDL												NCEP ATP III criteria for directly measured LDL
Total cholesterol (TC)	Triglyceride (TG)	HDL-cholesterol (HDL)		Non-HDL group(for Martin Factor)	TG group for Martin factor	Non-HDLC&TG combination	Martin Factor	LDL_Friedwald	LDL_DeLong	LDL_Rao	LDL_Hattori	LDL_Anandaraja	LDL_Ahmadi	LDL_Puavilai	LDL_Vujovic	LDL_Chen and Zhang	LDL_deCordova	LDL_Martin	LDL_Choi		NCEP_Friedwald	NCEP_DeLong	NCEP_Rao	NCEP_Hattori	NCEP_Anandaraja	NCEP_Ahmadi	NCEP_Puavilai	NCEP_Vujovic	NCEP_Chen and Zhang	NCEP_deCordova	NCEP_Martin	NCEP_Choi
157	63	69	88	<100	62-66	<10062-66	4.5	75.4	77.92	75.6476	70.75	101.96	64.3634	77.5	78.4255	72.9	66.1408	74	88.78		Optimal	Optimal	Optimal	Optimal	Near optimal/Above optimal	Optimal	Optimal	Optimal	Optimal	Optimal	Optimal	Optimal	Enter data
160	77	64	96	<100	76-79	<10076-79	4.9	80.6	83.68	81.0212	75.61	102.14	78.7983	83.1667	84.2979	78.7	72.1536	80.2857	94.31		Optimal	Optimal	Optimal	Optimal	Near optimal/Above optimal	Optimal	Optimal	Optimal	Optimal	Optimal	Optimal	Optimal	Enter data
142	76	58	84	<100	76-79	<10076-79	4.9	68.8	71.84	69.2074	64.52	86.12	68.6005	71.3333	72.4498	68	63.1344	68.4898	81.66		Optimal	Optimal	Optimal	Optimal	Optimal	Optimal	Optimal	Optimal	Optimal	Optimal	Optimal	Optimal	Enter data
162	99	45	117	100-129	97-100	100-12997-100	5.1	97.2	101.16	97.9811	91.17	99.98	109.331	100.5	101.954	95.4	87.9372	97.5882	109.98		Optimal	Near optimal/Above optimal	Optimal	Optimal	Optimal	Near optimal/Above optimal	Near optimal/Above optimal	Near optimal/Above optimal	Optimal	Optimal	Optimal	Near optimal/Above optimal	Enter data
157	120	20	137	130-159	116-120	130-159116-120	5.2	113	117.8	114.224	105.98	91.7	138.909	117	118.763	111.3	102.969	113.923	124		Near optimal/Above optimal	Near optimal/Above optimal	Near optimal/Above optimal	Near optimal/Above optimal	Optimal	Borderline high	Near optimal/Above optimal	Near optimal/Above optimal	Near optimal/Above optimal	Near optimal/Above optimal	Near optimal/Above optimal	Near optimal/Above optimal	Enter data
137	170	30	107	100-129	164-173	100-129164-173	6.3	73	79.8	75.669	68.28	64.7	139.327	78.6667	81.1641	79.3	80.4212	80.0159	88.8		Optimal	Optimal	Optimal	Optimal	Optimal	Borderline high	Optimal	Optimal	Optimal	Optimal	Optimal	Optimal	Enter data
205	160	27	178	160-189	155-163	160-189155-163	5.4	146	152.4	148.336	136.92	127.7	193.934	151.333	153.684	144.2	133.785	148.37	160.71		Borderline high	Borderline high	Borderline high	Borderline high	Near optimal/Above optimal	Very High	Borderline high	Borderline high	Borderline high	Borderline high	Borderline high	High	Enter data
173	135	43	130	130-159	133-138	130-159133-138	5.4	103	108.4	104.6	96.55	103.4	139.34	107.5	109.483	103.5	97.708	105	118.04		Near optimal/Above optimal	Near optimal/Above optimal	Near optimal/Above optimal	Optimal	Near optimal/Above optimal	Borderline high	Near optimal/Above optimal	Near optimal/Above optimal	Near optimal/Above optimal	Optimal	Near optimal/Above optimal	Near optimal/Above optimal	Enter data
207	117	55	152	130-159	116-120	130-159116-120	5.2	128.6	133.28	129.755	120.65	137.24	147.529	132.5	134.219	125.1	114.243	129.5	143.94		Near optimal/Above optimal	Borderline high	Near optimal/Above optimal	Near optimal/Above optimal	Borderline high	Borderline high	Borderline high	Borderline high	Near optimal/Above optimal	Near optimal/Above optimal	Near optimal/Above optimal	Borderline high	Enter data

## Sheet: Martin Factor
Non-HDLC group	Triglyceride group	Non-HDLC&Tgcombination	Martin Factor
<100	101-105	<100101-105	5.5
100-129	101-105	100-129101-105	5.2
130-159	101-105	130-159101-105	5
160-189	101-105	160-189101-105	4.7
190-219	101-105	190-219101-105	4.6
220 or more	101-105	220 or more101-105	4.5
<100	106-110	<100106-110	5.6
100-129	106-110	100-129106-110	5.3
130-159	106-110	130-159106-110	5
160-189	106-110	160-189106-110	4.8
190-219	106-110	190-219106-110	4.6
220 or more	106-110	220 or more106-110	4.5
<100	111-115	<100111-115	5.7
100-129	111-115	100-129111-115	5.4
130-159	111-115	130-159111-115	5.1
160-189	111-115	160-189111-115	4.9
190-219	111-115	190-219111-115	4.7
220 or more	111-115	220 or more111-115	4.5
<100	116-120	<100116-120	5.8
100-129	116-120	100-129116-120	5.5
130-159	116-120	130-159116-120	5.2
160-189	116-120	160-189116-120	5
190-219	116-120	190-219116-120	4.8
220 or more	116-120	220 or more116-120	4.6
<100	121-126	<100121-126	6
100-129	121-126	100-129121-126	5.5
130-159	121-126	130-159121-126	5.3
160-189	121-126	160-189121-126	5
190-219	121-126	190-219121-126	4.8
220 or more	121-126	220 or more121-126	4.6
<100	127-132	<100127-132	6.1
100-129	127-132	100-129127-132	5.7
130-159	127-132	130-159127-132	5.3
160-189	127-132	160-189127-132	5.1
190-219	127-132	190-219127-132	4.9
<100	133-138	<100133-138	6.2
100-129	133-138	100-129133-138	5.8
130-159	133-138	130-159133-138	5.4
160-189	133-138	160-189133-138	5.2
190-219	133-138	190-219133-138	5
220 or more	133-138	220 or more133-138	4.7
<100	139-146	<100139-146	6.3
100-129	139-146	100-129139-146	5.9
130-159	139-146	130-159139-146	5.6
160-189	139-146	160-189139-146	5.3
190-219	139-146	190-219139-146	5
220 or more	139-146	220 or more139-146	4.8
<100	147-154	<100147-154	6.5
100-129	147-154	100-129147-154	6
130-159	147-154	130-159147-154	5.7
160-189	147-154	160-189147-154	5.4
190-219	147-154	190-219147-154	5.1
220 or more	147-154	220 or more147-154	4.8
<100	155-163	<100155-163	6.7
100-129	155-163	100-129155-163	6.2
130-159	155-163	130-159155-163	5.8
160-189	155-163	160-189155-163	5.4
190-219	155-163	190-219155-163	5.2
220 or more	155-163	220 or more155-163	4.9
<100	164-173	<100164-173	6.8
100-129	164-173	100-129164-173	6.3
130-159	164-173	130-159164-173	5.9
160-189	164-173	160-189164-173	5.5
190-219	164-173	190-219164-173	5.3
220 or more	164-173	220 or more164-173	5
<100	174-185	<100174-185	7
100-129	174-185	100-129174-185	6.5
130-159	174-185	130-159174-185	6
160-189	174-185	160-189174-185	5.7
190-219	174-185	190-219174-185	5.4
220 or more	174-185	220 or more174-185	5.1
<100	186-201	<100186-201	7.3
100-129	186-201	100-129186-201	6.7
130-159	186-201	130-159186-201	6.2
160-189	186-201	160-189186-201	5.8
190-219	186-201	190-219186-201	5.5
220 or more	186-201	220 or more186-201	5.2
<100	202-220	<100202-220	7.6
100-129	202-220	100-129202-220	6.9
130-159	202-220	130-159202-220	6.4
160-189	202-220	160-189202-220	6
190-219	202-220	190-219202-220	5.6
220 or more	202-220	220 or more202-220	5.3
<100	221-247	<100221-247	8
100-129	221-247	100-129221-247	7.2
130-159	221-247	130-159221-247	6.6
160-189	221-247	160-189221-247	6.2
190-219	221-247	190-219221-247	5.9
220 or more	221-247	220 or more221-247	5.4
<100	248-292	<100248-292	8.5
100-129	248-292	100-129248-292	7.6
130-159	248-292	130-159248-292	7
160-189	248-292	160-189248-292	6.5
190-219	248-292	190-219248-292	6.1
220 or more	248-292	220 or more248-292	5.6
<100	293-399	<100293-399	9.5
100-129	293-399	100-129293-399	8.3
130-159	293-399	130-159293-399	7.5
160-189	293-399	160-189293-399	7
190-219	293-399	190-219293-399	6.5
220 or more	293-399	220 or more293-399	5.9
<100	400-13975	<100400-13975	11.9
100-129	400-13975	100-129400-13975	10
130-159	400-13975	130-159400-13975	8.8
160-189	400-13975	160-189400-13975	8.1
190-219	400-13975	190-219400-13975	7.5
220 or more	400-13975	220 or more400-13975	6.7
<100	50-56	<10050-56	4
100-129	50-56	100-12950-56	3.9
130-159	50-56	130-15950-56	3.7
160-189	50-56	160-18950-56	3.6
190-219	50-56	190-21950-56	3.6
<100	57-61	<10057-61	4.3
100-129	57-61	100-12957-61	4.1
130-159	57-61	130-15957-61	4
160-189	57-61	160-18957-61	3.9
<100	62-66	<10062-66	4.5
100-129	62-66	100-12962-66	4.3
130-159	62-66	130-15962-66	4.1
160-189	62-66	160-18962-66	4
190-219	62-66	190-21962-66	3.9
220 or more	62-66	220 or more62-66	3.9
<100	67-71	<10067-71	4.7
100-129	67-71	100-12967-71	4.4
130-159	67-71	130-15967-71	4.3
160-189	67-71	160-18967-71	4.2
190-219	67-71	190-21967-71	4.1
220 or more	67-71	220 or more67-71	3.9
<100	72-75	<10072-75	4.8
100-129	72-75	100-12972-75	4.6
130-159	72-75	130-15972-75	4.4
160-189	72-75	160-18972-75	4.2
190-219	72-75	190-21972-75	4.2
<100	7-49	<1007-49	3.5
100-129	7-49	100-1297-49	3.4
130-159	7-49	130-1597-49	3.3
160-189	7-49	160-1897-49	3.3
<100	76-79	<10076-79	4.9
100-129	76-79	100-12976-79	4.6
130-159	76-79	130-15976-79	4.5
160-189	76-79	160-18976-79	4.3
190-219	76-79	190-21976-79	4.3
220 or more	76-79	220 or more76-79	4.2
<100	80-83	<10080-83	5
100-129	80-83	100-12980-83	4.8
130-159	80-83	130-15980-83	4.6
160-189	80-83	160-18980-83	4.4
190-219	80-83	190-21980-83	4.3
220 or more	80-83	220 or more80-83	4.2
<100	84-87	<10084-87	5.1
100-129	84-87	100-12984-87	4.8
130-159	84-87	130-15984-87	4.6
160-189	84-87	160-18984-87	4.5
190-219	84-87	190-21984-87	4.4
220 or more	84-87	220 or more84-87	4.3
<100	88-92	<10088-92	5.2
100-129	88-92	100-12988-92	4.9
130-159	88-92	130-15988-92	4.7
160-189	88-92	160-18988-92	4.6
190-219	88-92	190-21988-92	4.4
220 or more	88-92	220 or more88-92	4.3
<100	93-96	<10093-96	5.3
100-129	93-96	100-12993-96	5
130-159	93-96	130-15993-96	4.8
160-189	93-96	160-18993-96	4.7
190-219	93-96	190-21993-96	4.5
220 or more	93-96	220 or more93-96	4.4
<100	97-100	<10097-100	5.4
100-129	97-100	100-12997-100	5.1
130-159	97-100	130-15997-100	4.8
160-189	97-100	160-18997-100	4.7
190-219	97-100	190-21997-100	4.5
